# Supplementary material for: PaLS Study: Tobacco, Alcohol and Drugs Usage among Polish University Students in the Context of Stress Caused by the COVID-19 Pandemic
Source: Int J Environ Res Public Health. 2022 Jan 23;19(3):1261. doi: 10.3390/ijerph19031261 (PMC8835269; doi:10.3390/ijerph19031261)
Supplement: Supplementary file 1 [file ijerph-19-01261-s001.zip]

Archive with 1 entries (1 files):
- ijerph-1492321-supplementary.pdf
